# Supplementary material for: Rebamipide Induces Hair Regeneration Through EP4-Driven Lipid Metabolism Remodeling
Source: Int J Mol Sci. 2025 Oct 18;26(20):10132. doi: 10.3390/ijms262010132 (PMC12562944; doi:10.3390/ijms262010132)
Supplement: Supplementary file 1 [file ijms-26-10132-s001.zip]

Archive with 1 entries (1 files):
- ijms-3897468-supplementary.pdf
